# Supplementary material for: Personalized Medicine in the U.S. and Germany: Awareness, Acceptance, Use and Preconditions for the Wide Implementation into the Medical Standard
Source: J Pers Med. 2016 May 2;6(2):15. doi: 10.3390/jpm6020015 (PMC4932462; doi:10.3390/jpm6020015)
Supplement: Supplementary file 1 [file jpm-06-00015-s001.zip]

Archive with 2 entries (1 files):
- supplementary/
- supplementary/Questionnaires for Physicians and the Public.pdf
